# Supplementary material for: High-Throughput Screening and Molecular Dynamics Simulation of Natural Product-like Compounds against Alzheimer’s Disease through Multitarget Approach
Source: Pharmaceuticals (Basel). 2021 Sep 18;14(9):937. doi: 10.3390/ph14090937 (PMC8466787; doi:10.3390/ph14090937)
Supplement: Supplementary file 1 [file pharmaceuticals-14-00937-s001.zip]

Archive with 1 entries (1 files):
- pharmaceuticals-1371918-supplementary.pdf
